# Supplementary material for: An ELIXIR scoping review on domain-specific evaluation metrics for synthetic data in life sciences
Source: NAR Genom Bioinform. 2026 Feb 11;8(1):lqag012. doi: 10.1093/nargab/lqag012 (PMC12891913; doi:10.1093/nargab/lqag012)
Supplement: lqag012_Supplemental_Files [file lqag012_supplemental_files.zip]

Archive with 3 entries (3 files):
- Metrics supp file.xlsx
- References supp file.xlsx
- Supplementary Material.pdf
