# Supplementary material for: An ELIXIR scoping review on domain-specific evaluation metrics for synthetic data in life sciences
Source: NAR Genom Bioinform. 2026 Feb 11;8(1):lqag012. doi: 10.1093/nargab/lqag012 (PMC12891913; doi:10.1093/nargab/lqag012)
Supplement: lqag012_Supplemental_Files [file lqag012_supplemental_files.zip › Metrics supp file.xlsx]

## Sheet: Sheet1
Genomics	Transcriptomics	Proteomics	Phenomics	Imaging	EHRs
Chromosomal Reads Proportion	Davies-Bouldin Index	Human Perception	Widths and Heights in Pixels	Mean Error	Data Utility Metrics
Coverage	Sensitivity	Poisson-distributed Error Modeling	Structural Similarity Index	Mean Error	Privacy Metrics
Paired-End Fragment Length	Accuracy	Gaussian-distributed Perturbation	Accuracy	Mean Error	Resemblance Utility Metrics
Alignment Quality	Precision	Standard Deviation of Gaussian fit	Human Perception	SNR	Rule Similarity
Seq Error Rates	F1 Score	Normalized Separation Parameter χ	Human Similarity Rating	Image Sharpness	Maximum Mean Discrepancy
Deletion Rates	Specificity	True Positive Distance Threshold	Count Distributions Similarity	Image Contrast	Multivariate Hellinger Distance
Read Quality	Matthew Correlation Coefficient	Sensitivity	Joint Entropies	Artifacts	Wasserstein Distance
GC Coverage Bias	Kappa	False Discovery Rate	Multi-Information	Wilcoxon Signed-Rank Test	Cluster Analysis Measure
Computational Cost	Receiver Operating Characteristic	F1 Score	Quantile-Quantile Plot of p-Values from Epps-Singleton Tests	Image Quality	PropensityMSE
Mapping Sensitivity of Bases in Reads	True Positive Rate	AUC	Euclidean Distance	Anatomical Detail	PredictionMSE
Mapping Precision of Mapped Bases in Reads	False Positive Rate	ROC Curve	Spatial Resolution per Pixel	Clinical Usefulness	Utility Metrics
Guidelines for Evaluation	Precision	Mean Error		SNR	Privacy Metrics
Read Quality	Recall	SNR		Structural Similarity Index	Similarity Metrics
Mean Error	Accuracy	Spot Efficiency		Mean Error	Fidelity Metrics
Negative Binomial Dispersion	F1 Score	Low-abundance Protein Detection		Fréchet Inception Distance	Realism Metrics
SNR	Adjusted Rand Index	BSI		SNR	Distance to Closest Record
Principal Component Analysis	Adjusted Mutual Information	Recall		Mean Error	Nearest Neighbor Distance Ratio
Quantitative	Jensen-Shannon Divergence	Precision		Structural Similarity Index	Local Cloaking Metric
Recall	Mean Error	Overlap Percentage		Image Quality	Hidden Rate Metric
Precision	Mean Error	Mean Error		Edge Preservation	ROC Curve
F1 Score	Pearson Correlation	Cosine Similarity Threshold		Noise Reduction	PR Curve
	Accuracy	Manhattan Distance Threshold		Kernel Inception Distance	Distance Metrics
	Adjusted Rand Index	Number of Oscillating Proteins Recovered		Inception Score	k-Anonymization Value
	Normalized Mutual Information	BH-adjusted P-value		Fréchet Inception Distance	Clone Risk
	F1 Score	Noise Levels / Perturbation Levels		Structural Similarity Index	Inliers Risk
	Weighted Cosine Similarity	Noise Levels / Perturbation Levels		SNR	Outliers Risk
	Sensitivity			Visual Inspection	Distribution Visualization
	Accuracy			Friedman Test	Statistical Tests to Compare Similarity of Distributions
	Normalized Mutual Information			Wilcoxon Signed-Rank Test	Correlations
	Adjusted Rand Index			Structural Similarity Index	Euclidean Distance
	Clustering Accuracy			SNR	Disclosure Risk
	Normalized Mutual Information			Mean Error	Statistical Tests
	Precision			Mean Error	Performance Metrics of Prediction Models
	Recall			Pearson Correlation Coefficient	Performance Metrics of Prediction Models
	Accuracy			Dice Similarity Coefficient
	F1 Score			Inception Score
	Matthew Correlation Coefficient			Fréchet Inception Distance
	Cohesion Kappa			User Study
	Geometric Mean			Fréchet Inception Distance
	Confidence Intervals			SNR
	Clustering Accuracy			Emphysema Scoring
	Normalized Mutual Information			Structural Similarity Index
	Adjusted Rand Index			Multi-scale Structural Similarity Index
	TSS Enrichment			Inception Score
	FRiP Score			Fréchet Inception Distance
	Sub-Nucleosomal Score			Classification Accuracy
	Estimated Complexity			Visual Inspection
	%MT			Structural Similarity Index
	Average Silhouette Width			SNR
	Adjusted Rand Index			Normalized Cross Correlation
	Local Inverse Simpson Index			Signal Fidelity Measure
	False Positive Rate			Noise Fidelity Measure
	False Negative Rate			Blurring Fidelity Measure
	SCITE			Mean Error
	SiFit			Pompeiu–Hausdorff Distance
	SPhyR			Structural Similarity Index
	RobustClone			Fréchet Inception Distance
	Normalized Mutual Information			Inception Score
	Matthew Correlation Coefficient			Inception Score
	Adjusted Rand Index			Fréchet Inception Distance
	Adjusted Mutual Information			Multi-scale Structural Similarity Index
	Clustering Accuracy			SNR
	Normalized Mutual Information			Structural Similarity Index
	Adjusted Rand Index			Mean Error
	Recall			F1 Score
	Precision			Mean Intersection over Union
	False Positive Rate			Pixel-wise Classification Accuracy
	Positive Predictive Value			Relative Error
	False Discovery Rate			Average Log Error
	F1 Score			Mean Error
	Misclassification Error Rate			Visual Turing Test
	False Discovery Rate			Fréchet Inception Distance
	AUC			Structural Similarity Index
				SNR
				Mean Error
				Mean Error
				Pearson Correlation Coefficient
				Dice Similarity Coefficient
				SNR
				Structural Similarity Index
				Systematic Assessment of Distributional Alignment
				SNR
				Structural Similarity Index
				Dice Similarity Coefficient
				Hausdorff Distance
				Mean Error
				Mean Error
				SNR
				Universal Image Quality Index
				Visual Information Fidelity
				Mean Error
				Variance
				Skewness
				Kurtosis
				Hyperskewness
				Fréchet Inception Distance
				Inception Score
				Learned Perceptual Image Patch Similarity
				Mean Error
				Structural Similarity Index
				SNR
				Mean Error
				Mean Error
				Qualitative Evaluation
				Image Quality
				Inception Score for ADC
				Inception Score for T2-weighted images
				Fréchet Inception Distance
				SCA %
				Clinical Evaluation
				Normalized Cross Correlation
				Structural Similarity
				Mean Error
				Signal-to-Noise Ratio
