# Supplementary material for: An ELIXIR scoping review on domain-specific evaluation metrics for synthetic data in life sciences
Source: NAR Genom Bioinform. 2026 Feb 11;8(1):lqag012. doi: 10.1093/nargab/lqag012 (PMC12891913; doi:10.1093/nargab/lqag012)
Supplement: lqag012_Supplemental_Files [file lqag012_supplemental_files.zip › References supp file.xlsx]

## Sheet: Sheet1
Title	DOI	Year	Evaluation metrics described	Tools for synth data generation	Source
Genomics
Performance evaluation of six popular short-read simulators	10.1038/s41437-022-00577-3	2022	- Proportion of reads on each chromosome - Coverage - Paired-end fragment length - Alignment quality - Rates of sequencing error - Substitution, insertion, and deletion rates - Quality scores for reads - GC-coverage bias - Computational Cost	- ART - DWGSIM - ISS - Mason - NEAT - wgsim	PubMed
A broad survey of DNA sequence data simulation tools	10.1093/bfgp/elz033	2019	- mapping sensitivity of bases in reads - mapping precision of mapped bases in reads	- Wgsim - DWGSIM - GemSIM - EAGLE - pIRS - Wessim - BEAR - CuReSim - FASTQSim - ReadSim - XS - SInC - LongISLND - NEAT - SiLiCo - CapSim - LRSim - gargammel - NanoSim - Pysim-sv	PubMed
Genetic simulation tools for post-genome wide association studies of complex diseases	10.1002/gepi.21870	2015			PubMed
New evaluation methods of read mapping by 17 aligners on simulated and empirical NGS data: an updated comparison of DNA- and RNA-Seq data from Illumina and Ion Torrent technologies	https://doi.org/10.1007/s00521-021-06188-z	2021	sequence data quality and characteristics across samples		PubMed
A Systematic Evaluation of Feature Selection and Classification Algorithms Using Simulated and Real miRNA Sequencing Data	https://doi.org/10.1155/2015/178572	2015	mean, the dispersion parameter of the NB, and the signal to noise ratio		PubMed
Generative Moment Matching Networks for Genotype Simulation	https://doi.org/10.1109/EMBC48229.2022.9871045	2022	-PCA to evaluate qualitativly by viz - Supervised Discriminators for Quantitative Evaluation	Generative Moment Matching Networks (GMMNs)	Scopus
Generating in Silico Reference Data Sets for Clinical Next-Generation Sequencing Bioinformatics Pipeline Evaluation	https://doi.org/10.1016/j.jmoldx.2020.11.010	2020	somatic variant calling, Recall, Precision, F-score for SNV and indels	- VarBen - BAMSurgeon - insiM - MutationMaker	google scholar
Transcriptomics
Adversarial generation of gene expression data	https://doi.org/10.1093/bioinformatics/btab035	2021	Pearson’s correlation coefficient between the elements in the upper-diagonal of A and B:, Distance between real and artificial distance matrices (Sdist ), Distance between real and artificial dendrograms (Sdend) , Weighted sum of TF–TG similarity coefficients (STF–TG), Weighted sum of TG–TG similarity coefficients (STG–TG), correlation and clustering expression patterns, In particular, we generat…	conditional generative adversarial network, more specifically Wasserstein generative adversarial network with gradient penalty,. https://github.com/rvinas/adversarial-gene-expression
Recent Advances in Generative Adversarial networks Gene Expression Data: A Comprehensive Review/	https://doi.org/10.3390/math11143055	2023	*****review article		Google Scholar
GRNUlar: A Deep Learning Framework for Recovering Single-Cell Gene Regulatory Networks	https://doi.org/10.1089/cmb.2021.0437	2022	GLAD by Shrivastava et al. (2020) is an unrolled algorithm designed for sparse graph recovery. It is based on unrolling the iterations of an alternate minimization algorithm for the graphical lasso problem. It fits a multivariate Gaussian distribution on the input gene expression data with an l1 normalization term. We modified the GLAD algorithm to take into account TF information, called GLAD+TF…	In this study, we propose to leverage GRN-guided simulators in a novel way to enable supervised learning of GRNs from scRNA-Seq data. Motivated by the recent successes in supervised neural network (NN)-based algorithms in learning graphical models (Belilovsky et al., 2017; Shrivastava et al., 2020), we propose a deep learning (DL) framework that takes expression data as input and outputs the corr…	Google Scholar
A scoping review on deep learnign for next-generation RNA-Seq. data analysis	NA	2023			Google Scholar
Investigating genes associated with heart failure, atrial fibrillation, and other cardiovascular diseases, and predicting disease using machine learning techniques for translational research and precision medicine	https://doi.org/10.1016/j.ygeno.2023.110584	2023	To gain a classical statistics perspective on the correlation within the clinical submatrix and validate results from the RF model, we implemented SelectKBest with chi-squared correlation test as the scoring function. The model, fitted and trained on the clinical subset, created a score-feature matrix to display the correlation levels between gender, race, age, and diagnoses. The higher the X Val…	In this study we focused on implementing AI/ML techniques on RNA-seq driven gene-expression data to investigate genes associated with HF, AF, and other CVDs, and predict disease with high accuracy. The study involved generating RNA-seq data derived from the serum of consented CVD patients. Next, we processed the sequenced data using our RNA-seq pipeline and applied GVViZ for gene-disease data ann…	Google Scholar
Effective gene expression data generation framework based on multi-model approach	https://doi.org/10.1016/j.artmed.2016.05.003	2016	- We define three metrics to measure the quality of the generated samples from our multi-model framework, namely compatibility, diversity and coverage. The metrics measure the quality of the generated samples from different aspects. Compatibility measures how much the newly generated samples are close to the original gene expression samples. Diversity measures how much the newly generated samples…	We use four alternative GRN models, namely, ordinary differential equations, probabilistic Boolean networks, multi-objective genetic algorithm and hierarchical Markov model.	Google Scholar
Chord: an ensemble machine learning algorithm to identify doublets in single-cell RNA sequencing data	NA	2022			Google Scholar
A Deep Neural Network Model using Random Forest to Extract Feature Representation for Gene Expression Data Classification	NA	2018		The goal of simulation experiments is to mimic disease outcome classification using gene expression data, where and effective features are extremely sparse and correlated, and explore the performance of our new model compared to ordinary classification methods. We compare our fDNN method with usual random forests and DNN, which account for the two parts of fDNN respectively. Through the numerical…	Google Scholar
Benchmarking imputation methods for network inference using a novel method of synthetic scRNA-seq data generation	NA	2022	To evaluate the network inference algorithms performance, we consider two metrics: Area Under Receiver Operating Characteristic curve (AUROC) [73] and Area Under Precision-Recall curve (AUPR) [74], see Fig. 1(III).	Biomodelling.jl, a tool for generation of synthetic scRNA-seq data using multiscale modelling of stochastic gene regulatory networks in growing and dividing cells., in silico tool written purely in Julia [42] to generate synthetic scRNA-seq data . https://github.com/Msturroc/biomodelling_benchmark	Google Scholar
GRNUlar: Gene Regulatory Network reconstruction using Unrolled algorithm from Single Cell RNA-Sequencing data	https://doi.org/10.1101/2020.04.23.058149	2020			Google Scholar
MS-ACGAN: A modified auxiliary classifier generative adversarial network for schizophrenia's samples augmentation based on microarray gene expression data	https://doi.org/10.1016/j.compbiomed.2023.107024	2023	As shown in Fig. 2. GAN-test evaluates the quality of synthetic data, and GAN-train validates the diversity of synthetic and original data [37]. Furthermore, calibration measures such as calibration graphs and the Brier score metric [15], were leveraged to sufficiently characterize the models' performance. On the other hand, common metrics, such as accuracy, precision, recall, and F1-score provid…	herefore, we have suggested MS-ACGAN, which reparametrized latent space for ACGAN (shown in Fig. 1). In our proposed method, the discriminator receives original data and class labels, just as in standard ACGAN. Nevertheless, the generator is fed by a restricted Gaussian noise. To this end, we calculate the mean and standard deviation of the training data to modify normal noise.In terms of design …	Google Scholar
MIDGET:Detecting differential gene expression on microarray data	https://doi.org/10.1016/j.cmpb.2021.106418	2021	To validate, we use a special method of curve comparison first used in [3], AUC/ROC calculation and F1 score. To use the curve comparison method we generate a sorted list (based on the score provided by the DEG method). We then examine the gene ranks of the sorted list for valid genes. In this case valid genes are the genes that we know should be differentially expressed in the particular experim…	As described in Fig. 2 we used a general pipeline to process and generate the data for our tests and validations. There are two main sources for our incoming data: ”in silico” generated data and ”in vivo” experimental data mined from the GEO [11] platform. images of flow charts describing. https://github.com/raduangelescu/GeneBench/	Google Scholar
Orchestrating information across tissues via a novel multitask GAT framework to improve quantitative gene regulation relation modeling for survival analysis	https://doi.org/10.1093/bib/bbad238	2023			Google Scholar
Gene Expression Data Analysis: A Statistical and Machine Learning Perspective	10.1201/9780429322655	2022			Google Scholar
Synthetic single cell RNA sequencing data from small pilot studies using deep generative models	NA	2021	Evaluate the quality of synthetic samples based on the Davies–Bouldin index, adjusted Rand index, cluster proportions, and distributions per gene. The complete analysis is performed for different sizes of pilot datasets (384, 768, 1152, 1536, 1920, and 2304 cells) and repeated 30 times for each size.	We specifically investigated two deep generative modeling approaches, VAEs and DBMs. First, we considered single-cell variational inference (scVI) in two variants, generating samples from the posterior distribution, the standard approach, or the prior distribution. Second, we propose single-cell deep Boltzmann machines (scDBMs).	Google Scholar
A novel metric reveals previously unrecognized distortion in dimensionality reduction of scRNA-seq data	doi: https://doi.org/10.1101/689851	2022			Google Scholar
Realistic in silico generation and augmentation of single-cell RNA-seq data using generative adversarial networks	NA	2020	four evaluation criteria inspired by single-cell data analysis: t-SNE, marker gene correlation, maximum mean discrepancy (MMD), and classification performance (see Methods for evaluation details). These metrics are used as quantitative and qualitative measures to assess the synthesized cells. our (c)scGAN model entails carefully tuning several hyper-parameters. We hereby recall the most influenti…	conditional single-cell generative adversarial neural networks (cscGAN), scGAN uses FC layers. We obtained the best results using an MLP with FC layers of 256, 512, and 1024 neurons for the generator and an MLP with FC layers of 1024, 512, 256 for the critic (Supplementary Fig. 1B, C). At the outermost layer of the critic network, following the recommendation from Arjovsky and Bottou33, we do not…	Google Scholar
MichiGAN: sampling from disentangled representations of single-cell data using generative adversarial networks	NA	2021	We next evaluated the data generating performance of several deep generative models including VAE, β-TCVAE, and Wasserstein GAN with gradient penalty (WGAN-GP), as well as traditional methods of PCA and Gaussian mixture models (GMM) on the Tabula Muris dataset [65]. We used two metrics to assess data generation performance: random forest error and inception score.	We also develop MichiGAN, a novel neural network that combines the strengths of VAEs and GANs to sample from disentangled representations without sacrificing data generation quality. We learn disentangled representations of three large single-cell RNA-seq datasets and use MichiGAN to sample from these representations. MichiGAN allows us to manipulate semantically distinct aspects of cellular iden…	Google Scholar
Multi-omics data integration by generative adversarial network	https://doi.org/10.1093/bioinformatics/btab608	2022	The success of omicsGAN can be attributed to this integrative view of gene expression, which enables a more holistic capture of cellular phenomena, resulting in synthetic data that exhibits superior performance in predicting cancer outcomes two evaluation methods; a classification model and a penalized Cox regression model that use the synthetic data for disease phenotype prediction and patient s…	In this study, we introduce omicsGAN, a generative adversarial network model to integrate two omics data and their interaction network. The model captures information from the interaction network as well as the two omics datasets and fuse them to generate synthetic data with better predictive signals. Our proposed pipeline has two separate wGANs for two omics data to update them into a new repres…	Google Scholar, Pubmed
Realistic in silico generation and augmentation of single-cell RNA-seq data using generative adversarial networks	see row 24				Google Scholar
Creating artificial human genomes using generative neural networks	https://doi.org/10.1371/journal.pgen.1009303	2021	We show that our generated AGs replicate characteristics of the source dataset such as allele frequencies, linkage disequilibrium, pairwise haplotype distances and population structure After demonstrating that our models generated realistic AGs according to the described summary statistics, we investigated further whether they respected privacy by measuring the extent of overfitting. We calculate…	In this study, we demonstrated that deep generative adversarial networks (GANs) and restricted Boltzmann machines (RBMs) can be trained to learn the complex distributions of real genomic datasets and generate novel high-quality artificial genomes (AGs) with none to little privacy loss. https://gitlab.inria.fr/ml_genetics/public/artificial_genomes	Google Scholar
Generative Adversarial Networks for Creating Synthetic Nucleic Acid Sequences of Cat Genome	https://doi.org/10.3390/ijms23073701	2022	demonstrated outputs for latent interpolation, latent complementation, and motif-matching. Evaluation results showed our proposed GAN model achieved 93.7% correlation with the original data and produced significant outcomes as compared to existing models for sequence generation. We evaluated the quality of our generated synthetic data through motif-matching, promoter classification and prediction…	proposes a generative adversarial networks (GAN) model to create synthetic nucleic acid sequences of the cat genome tuned to exhibit specific desired properties. We obtained the raw sequence data from Illumina next generation sequencing. Various data preprocessing steps were performed using Cutadapt and DADA2 tools. The processed data were fed to the GAN model that was designed following the arch…	Google Scholar, Pubmed
Data augmentation using MG-GAN for improved cancer classification on gene expression data	NA	2019	The performance merit of proposed MG-GAN was compared with KNN and Basic GAN. As compared to KNN and GAN, MG-GAN improves classification accuracy by 18.8% and 11.9%, respectively. The loss value of the error function for MG-GAN is drastically reduced, from 0.6978 to 0.0082, ensuring sensitivity of the generated data. Improved classification accuracy and reduction in the loss value make our improv…	This paper proposes modified generator GAN (MG-GAN) where the generator is fed with original data and multivariate noise to generate data with Gaussian distribution. As the generated data lie within latent space, we reach saddle point faster. GAN has been widely used in data augmentation for image datasets. As per our understanding, this is the first attempt of using GAN for augmentation on gene …	Google Scholar
Increasing prediction accuracy of pathogenic staging by sample augmentation with a GAN	https://doi.org/10.1371/journal.pone.0250458	2021	We compared the classification accuracies using original dataset and expanded datasets generated by proposed and existing methods, using random forest, Deep Neural Networks (DNNs), and 1-Dimensional Convolutional Neural Networks (1DCNN). When using the 1DCNN, the F1 score of GAN5 (a 5-fold increase in data) was improved by 39% in relation to the original data. Moreover, the results using only 30%…	we used a Generative Adversarial Networks (GANs) to augment the samples. Because GANs are not effective with whole genes, we first selected significant genes using DNA mutation data and random forest feature ranking. Next, RNA expression data for selected genes were expanded using GANs.	Google Scholar
De novo generation of hit-like molecules from gene expression signatures using artificial intelligence	NA	2020	We evaluated our method with a 10-fold cross validation approach. Specifically, we generated 1000 molecular representations for every ~3000 signatures in each of the validation splits, which were then decoded into SMILES strings During training, we generated a molecular representation for each gene signature in the training set at the end of each epoch. These were used to evaluate the similarity …	we report a generative model that bridges systems biology and molecular design, conditioning a generative adversarial network with transcriptomic data. In this work, we used a combination of two of them, namely conditional GANs37 and the Wasserstein GAN with gradient penalty (WGAN-GP)3	Google Scholar
Tox-GAN: An Artificial Intelligence Approach Alternative to Animal Studies—A Case Study With Toxicogenomics	https://doi.org/10.1093/toxsci/kfab157	2021	To evaluate the proposed Tox-GAN model, we employed the rat in vivo repeated dose transcriptomic profiles from the Open TG-GATEs database. Therefore, control analyses were imperative to verify the generated transcriptomic profiles from the proposed Tox-GAN model. For that, we carried out the control analyses across intensity, fold change, and GO levels. Specifically, we calculated the Pearson cor…	Here, we proposed a deep generative adversarial network (GAN)-based framework capable of deriving new animal results from existing animal studies without additional experiments. To prove the concept, we employed this Tox-GAN framework to generate both gene activities and expression profiles for multiple doses and treatment durations in toxicogenomics (TGx). In this study, we developed the Tox-GAN…	Google Scholar
Deep feature extraction of single-cell transcriptomes by generative adversarial network	https://doi.org/10.1093/bioinformatics/btaa976	2020	We evaluate our model on several public scRNA-seq datasets including mouse/human pancreatic datasets and the recently available single-nucleus transcriptomic data from 17 MDD and 17 non-MDD subjects The first measure is Batch Mixing Entropy (BE). BE measures how well the effect of confounding variable is removed from the latent embedding. We also measured the clustering quality based on the Adjus…	single-cell Generative Adversarial Network (scGAN) to simultaneously acquire patterns from raw data while minimizing the confounding effect driven by technical artifacts or other factors inherent to the data. Specifically, scGAN models the data likelihood of the raw scRNA-seq counts by projecting each cell onto a latent embedding. Meanwhile, scGAN attempts to minimize the correlation between the …	google scholar
iMAP: Integration of multiple single-cell datasets by adversarial paired transfer networks.	NA	2021	Therefore, we focused on the single cell-level metrics. One famous single cell-level metric, kBET (k-Nearest neighbor batch-effect test) [18] assesses the batch mixing by comparing the batch distribution within kNNs of a cell with the global batch distribution, but it ignores the diversity of cell-type proportions of different batches [13]. Another single cell-level metric, LISI (Local Inverse Si…	iMAP combines the powers of two kinds of state-of-art unsupervised deep network structures—autoencoders and generative adversarial networks (GANs) [16]. A novel autoencoder structure is used to build low-dimensional representations of the biological contents of cells disentangled from the technical variations. Then GANs are leveraged to remove the batch effects from the original expression profil…	google scholar, pubmed
scIGANs: Single-cell RNA-seq imputation using generative adversarial networks. Nucleic Acids Res	https://doi.org/10.1093/nar/gkaa506	2020	We systematically evaluate the performance of scIGANs and compare it with 11 state-of-the-art scRNA-seq imputation methods using three simulated and 19 real datasets measured across different experimental protocols We used 11 numeric metrics to quantitate the clustering of single cells. RI, the Rand index, is a measure of the similarity between two data clusters. ARI, the adjusted Rand index, is …	In this study, we propose scIGANs, a GANs framework for scRNA-seq imputation (Figure 1A and Supplementary Figure S1). Inspired by its established applications in inpainting, we convert the expression profile of every single cell to an image, wherein the pixels are represented by the normalized gene expression. And then dropout imputation becomes the process of inpainting an image by recovering th…	google scholar
IMGG: Integrating Multiple Single-Cell Datasets through Connected Graphs and Generative Adversarial Networks.	https://doi.org/10.3390/ijms23042082	2022	To evaluate the batch-correction effect, we used the Uniform Manifold Approximation and Projection (UMAP) [13] visualizations, average silhouette width (ASW) [14], adjusted rand index (ARI) [15], and local inverse Simpson’s index(LISI) [10] benchmarking metrics	we integrate multiple single-cell datasets through connected graphs and generative adversarial networks (GAN) to design a batch-effect correction framework called IMGG. IMGG first finds mutual nearest neighbor pairs (MNNs) multiple times in the low-dimensional embedding space, then constructs cross-batch similar-cell connected graphs by MNNs and builds an intermediate batch based on the similarit…	google scholar
A powerful batch correction model for scRNA-seq data through residual adversarial networks	https://doi.org/10.1093/bioinformatics/btac427	2022	There are five metrics that evaluate batch mixing, including 1 minus batch ASW (1-bASW) (Rousseeuw, 1987), batch LISI (bLISI) (Korsunsky et al., 2019), kBET (Büttner et al., 2019), graph connectivity (Luecken et al., 2021) and true positive rate (TP rate) (Wang et al., 2021a). Meanwhile, there are 11 metrics that quantify the conservation of biological information from different aspects, includin…	In this article, we propose a light-structured deep learning framework called ResPAN for scRNA-seq data integration. ResPAN is based on Wasserstein Generative Adversarial Network (WGAN) combined with random walk mutual nearest neighbor pairing and fully skip-connected autoencoders to reduce the differences among batches.Workflow of ResPAN. (a) Generation of training data based on random walk mutu…	google scholar
Exploring generative deep learning for omics data using log-linear models	https://doi.org/10.1093/bioinformatics/btaa623	2020	the Davies–Bouldin index (DBi) is used for evaluating the quality of synthetic clusters	extraction of relevant features using the log linear model, and the transfer of observations from emperical model to synthetic model	google scholar
VirusHound-I: prediction of viral proteins involved in the evasion of host adaptive immune response using the random forest algorithm and generative adversarial network for data augmentation	https://doi.org/10.1093/bib/bbad434	2023	Sensitivity, Accuracy, Precision, F1 score, specificity, Matthew’s correlation coefficient (MCC), kappa(k)	Generative Adverserial Network (GAN) was used, by providing with a noise input in order to generate the symthetic data. Based on the TensorFlow framework.	google scholar
Bias, robustness and scalability in single-cell differential expression analysis	https://doi.org/10.1038/nmeth.4612	2018		powersim R package	google scholar
Data Generation Using Gene Expression Generator		2020	Model accuracy	Gene Expression Generator (GEG), based on GAN	google scholar
SimCH: simulation of single-cell RNA sequencing data by modeling cellular heterogeneity at gene expression level	https://doi.org/10.1093/bib/bbac590	2023	include receiver operating characteristic (ROC), TPR , FPR, precision, recall, accuracy, F1 score	The SimCH module is based on the log gaussian mixture model, with the coefficient of variation based on inverse chi squared distribution	google scholar
Exploring the optimization of autoencoder design for imputing single-cell RNA sequencing data	https://doi.org/10.1016/j.csbj.2023.07.041	2023	Adjusted Rand index (ARI) and the adjusted mutual information (AMI)	scDesign tool was used to generate gene counts with ground truth results	google scholar
DSTG: deconvoluting spatial transcriptomics data through graph-based artificial intelligence	https://doi.org/10.1093/bib/bbaa414	2021	Jensen–Shannon divergence (JSD)	Different cells selected at different positions, alongwith random selection of transcriptomic profile.	google scholar
Semi-reference based cell type deconvolution with application to human metastatic cancers	https://doi.org/10.1093/nargab/lqad109	2023	mean absolute deviation (mAD), ⁠root mean squared deviation (RMSD), ⁠and Pearson correlation	pseudo-bulk transcriptomic sampling from Sc-RNA datasets; summarising gene expression through every cell type.	google scholar
DAE-TPGM: A deep autoencoder network based on a two-part-gamma model for analyzing single-cell RNA-seq data	https://doi.org/10.1016/j.compbiomed.2022.105578	2022	accuracy (ACC), adjusted rand index (ARI), normalized mutual information (NMI), and F-score (F1)	Exponentiating the log-scaled gene expression from the original dataset, downsampling randomly sampled values by subracting from expotential distribution. Logging synthetic dataset fnally	google scholar
Deep learning for de novo RNA secondary structure prediction	https://doi.org/10.26182/h67z-s711	2023		The sequence was generated using a discrete time based hidden markov model	google scholar
scDoc: correcting drop-out events in single-cell RNA-seq data	https://doi.org/10.1093/bioinformatics/btaa283	2020	weighted cosine similarity (WCS) metric	expression count was simulated using negative binomial distribution, with zeros being added to simulate drop out events in RNA-Seq datasets	google scholar
Benchmarking computational methods for B-cell receptor reconstruction from single-cell RNA-seq data	https://doi.org/10.1093/nargab/lqac049	2022	sensitivity and accuracy were considered for evaluation metric	the tool immuneSIM was used to generate the synthetic reads	google scholar
Deep embedded clustering with multiple objectives on scRNA-seq data	https://doi.org/10.1093/bib/bbab090	2021	normalized mutual information (NMI) and adjusted rand index (ARI)	USed splatter package	google scholar
A variational algorithm to detect the clonal copy number substructure of tumors from scRNA-seq data	https://doi.org/10.1038/s41467-023-36790-9	2023		generated using random sampling and addition of dropout noise to generate sparse count matrix.	google scholar
Implicit Maximum Likelihood Clustering	https://doi.org/10.1007/978-3-031-08337-2_40	2022	Clustering Accuracy (ACC), Normalized Mutual Information (NMI)	production of synthetic samples using mplicit Maximum Likelihood Estimation (IMLE) algorithm. This is based on the maximum likelehood estimate which computes the synthetic sample based on nearest neighbour search after picking of the random inputs based on normal distribution	google scholar
A survey of synthetic data generation for machine learning	10.1109/ACIT53391.2021.9677302	2021			SCOPUS
The Role of Synthetic Data in Improving Neural Network Algorithms	10.1109/SUMMA57301.2022.9973838	2022			SCOPUS
Synthetic Patient Data Generation and Evaluation in Disease Prediction Using Small and Imbalanced Datasets	10.1109/JBHI.2022.3196697	2023	Pairwise Correlation Difference, Maximum Mean Discrepancy, Kullback-Leibler Divergence Accuracy, Area Under the Curve and F1-Score metrics were used in this work to measure the classification performance [52]. However, since one of the main objectives of this work is to deal with imbalanced data, and some of the datasets were tested with an imbalanced data subset, F1-Score was selected as the ref…	In this work, two different synthetic data generation techniques were used. Firstly, algorithms designed to balance imbalanced datasets were applied. Once the proportion of controls and cases was well-adjusted, algorithms to augment data from the whole dataset were used. We expected that data balance would avoid introducing bias in the model due to the existence of a majority class, while data au…	SCOPUS
Development of Synthetic Data Benchmarks for Evaluating Feature Selection Algorithms	10.1109/ISMODE56940.2022.10180928	2022			SCOPUS
Comparative Study of Synthetic Bulk RNA-Seq Generators	10.1007/978-3-031-07802-6_5	2022			SCOPUS
Automatic determination of neighborhood size in SMOTE	10.1145/2857546.2857648	2016			SCOPUS
Clustering single-cell RNA-seq data with a model-based deep learning approach	10.1038/s42256-019-0037-0	2019			SCOPUS
ESTIMATION CHICKPEA SPECIES and PRODUCTIVITY per DECARE with SYNTHETIC DATA GENERATION METHODS	10.7546/CRABS.2023.01.16	2023	For classification, Decision Trees (DT), SupportVector Machines (SVM) and k-Nearest neighbour (KNN) methods were used,and accuracy was used as a performance criterion. For regression, DT and SVMmethods were used and rmse was used as a performance measure	Syntheticminority oversampling technique (Smote) and n-Shifting Mean (nSM) methodssuggested in this study were used as synthetic data	SCOPUS
Preserving Missing Data Distribution in Synthetic Data	10.1145/3543507.3583297	2023			SCOPUS
Techniques to produce and evaluate realistic multivariate synthetic data	10.1038/s41598-023-38832-0	2023	Univariate pdf comparisons, Distribution free multivariate pdf comparisons, Random projection multivariate normality evaluation, Mardia multivariate normality test, Covariance comparisons, Comparisons with confidence intervals, Comparisons with PCA	multivariate kernel density estimation (mKDE) with unconstrained bandwidths	SCOPUS
Realistic Synthetic Data Generation: The ATEN Framework	10.1007/978-3-030-29196-9_25	2019			SCOPUS
Synthetic single cell RNA sequencing data from small pilot studies using deep generative models	10.1038/s41598-021-88875-4	2021	see row 20		SCOPUS
MS-ACGAN: A modified auxiliary classifier generative adversarial network for schizophrenia's samples augmentation based on microarray gene expression data	10.1016/j.compbiomed.2023.107024	2023	see row 16		SCOPUS
Multi-objective Optimization Approach to find Biclusters in Gene Expression Data	10.1109/CIBCB.2019.8791451	2019			SCOPUS
RN-Autoencoder: Reduced Noise Autoencoder for classifying imbalanced cancer genomic data	10.1186/s13036-022-00319-3	2023	Precision, Recall, Accuracy, F1, Matthew’s Correlation Coefficient (MCC), Cohesion’s Kappa and the Geometric-Mean (GM)	Generates imbalanced datasets using SMOTE technique	SCOPUS
A 3-D Chromosome Structure Reconstruction Method With High Resolution Hi-C Data Using Nonlinear Dimensionality Reduction and Divide-and-Conquer Strategy	10.1109/TNB.2023.3277440	2023		synthetic hi-c data generated using worm-like chain model(WLC).	SCOPUS
Asymmetric trichotomous partitioning overcomes dataset limitations in building machine learning models for predicting siRNA efficacy	10.1016/j.omtn.2023.06.010	2023			SCOPUS
PCGAN: a generative approach for protein complex identification from protein interaction networks	10.1093/bioinformatics/btad473	2023			SCOPUS
MS-ACGAN: A modified auxiliary classifier generative adversarial network for schizophrenia's samples augmentation based on microarray gene expression data	10.1016/j.compbiomed.2023.107024	2023	using confidence intervals	based on the modified ACGAN network approach.	SCOPUS
scRNA-seq Data Clustering Using DNNDeepClustering Approach		2023			SCOPUS
SEQENS: An ensemble method for relevant gene identification in microarray data	10.1016/j.compbiomed.2022.106413	2023		10 generative variables randomly chosen, remaining considered as noise; Based on FI algorithms. Different types of interactions such as linear , spherical and clustered interaction have been tested. In these interactions 1/3rd were test cases while the remaining were in control group.	SCOPUS
scDSSC: Deep Sparse Subspace Clustering for scRNA-seq Data	10.1371/journal.pcbi.1010772	2022	The parameters of clustering accuracy(CA), Normalized mutual information (NMI) and Adjusted Rand Index (ARI) were used.	The simulated dataset was generated using splatter package	SCOPUS
Extensive evaluation of ATAC-seq protocols for native or formaldehyde-fixed nuclei	10.1186/s12864-021-08266-x	2022	TSS enrichment, FRiP score, sub nucleosomal score, estimated complexity, %MT	created by subsampling based on signal/noise reads and defining FRiP (10-90%) and read depth (10-50 million) across the generated reads.	SCOPUS
Gene Ontology GAN (GOGAN): a novel architecture for protein function prediction	10.1007/s00500-021-06707-z	2022		Talks about use of Generative Adverserial Network for generating Sc-RNA-Seq data	SCOPUS
IMGG: Integrating Multiple Single-Cell Datasets through Connected Graphs and Generative Adversarial Networks	10.3390/ijms23042082	2022	Average Silhouette Width (ASW), Adjusted Rand Index (ARI) and Local Inverse Simpson Index (LISI)	simulated using splatter package	SCOPUS
NeRV-3D-DC: A Nonlinear Dimensionality Reduction Visualization Method for 3D Chromosome Structure Reconstruction with High Resolution Hi-C Data	10.1109/BIBM55620.2022.9995178	2022	Residual Mean Square error (RMSE), Pearson correlation and Spearman correlation coefficents (PCC and SCC)	Using a Worm-like chain model (WLC) developed by Trussart et al.	SCOPUS
A Cancelable Biometric Security Framework Based on RNA Encryption and Genetic Algorithms	10.1109/ACCESS.2022.3174350	2022		Talks about RNA sequence encryption using genetic algorithms for enhanced security	SCOPUS
FDA-led consortium studies advance quality control of targeted next generation sequencing assays for precision oncology	10.21037/pcm-21-29	2021		insertion of spike in probe for each mutation target	SCOPUS
Novel quality metrics allow identifying and generating high-quality assemblies of piRNA clusters	10.1111/1755-0998.13455	2021		generation of artificial reads of 125 bp length starting from the assembly of interest	SCOPUS
GRMT: Generative Reconstruction of Mutation Tree From Scratch Using Single-Cell Sequencing Data	10.3389/fgene.2021.692964	2021	FPR, FNR, SCITE, SiFit, SPhyR and RobustClone	generating a mutation tree with sampling of Single cell, based on k-dollo parsimony data. Each cell randomly assigned to such node and mutation produced through simulation via mutation state inference.	SCOPUS
Comparison of Methods for Picking the Operational Taxonomic Units From Amplicon Sequences	10.3389/fmicb.2021.644012	2021	normalized mutual information (NMI), Matthews correlation coefficient (MCC), adjusted rand index (ARI), and adjusted mutual information (AMI)	produced using seq-gen sequencing simulator	SCOPUS
ebioMelDB: Multi-modal Database for Melanoma and Its Application on Estimating Patient Prognosis	10.1007/978-3-030-79150-6_3	2021			SCOPUS
Accurately Clustering Single-cell RNA-seq data by Capturing Structural Relations between Cells through Graph Convolutional Network	10.1109/BIBM49941.2020.9313569	2020	Clustering Accuracy (CA), Normalized Mutual Information (NMI), and Adjusted Rand Index (ARI)	Used the splatter package	SCOPUS
rnaSPAdes: a de novo transcriptome assembler and its application to RNA-Seq data	10.1093/gigascience/giz100	2019		Data is simulated using the RSEM simulator	SCOPUS
A review of somatic single nucleotide variant calling algorithms for next-generation sequencing data	10.1016/j.csbj.2018.01.003	2018	recall, precision, false positive rate, positive predictive value (PPV), false discovery rate (FDR), and F-score	Read simulators such as ART, SeqMaker and BAMSurgeon used	SCOPUS
Exploiting Temporal Genetic Correlations for Enhancing Regulatory Network Optimization		2016	Sensitivity, Specificity, Precision and F-Score	Synthetic network generated using S-system model by assigning random weights and type for arcs	SCOPUS
Assessing De Novo transcriptome assembly metrics for consistency and utility	10.1186/1471-2164-14-465	2013		Simulation of Drosophila melanogaster sequence by random ordering and sampling of each transcript in position i with probability being 1/i; based on power-law distribution with e-1	SCOPUS
Gene shaving using a sensitivity analysis of kernel based machine learning approach, with applications to cancer data	10.1371/journal.pone.0217027	2019	misclassification error rate, the false discovery rate and area under curves	ANOVA model used to generate simulated datasets	SCOPUS
Proteomics
Synthetic Data Generation for the Development of 2D Gel Electrophoresis Protein Spot Models	https://doi.org/10.3390/app12094393	2022	/The main, challenging goal of generating synthetic data is to create useful synthetic data that reflect the important statistical properties of the underlying real-world data so that the synthetic dataset helps train better machine learning (ML) models. There are requirements for the dataset and evaluation criteria needed to develop a suitable dataset. The requirements for the synthetic dataset …	Subjective knowledge , Domain knowledge	Multiple - Wos, PubMed, Scopus - duplicates removed
Statistical precision of the intensities retrieved from constrained fitting of overlapping peaks in high-resolution mass spectra	10.5194/amt-8-2333-2015	2015	/Unless stated otherwise, the synthetic peaks were generated for a fixed ion time-of-flight (iToF) resolving power t/1t = 2000 and a sample interval that gives approximately 10 discrete measurement points within 2 full-widths at half-maximum of the peak centre. This could be obtained for example with 0.2 ns data-acquisition point spacing at 2000 ns (as in this study), or 1 ns spacing at 10 000 ns…	equal calibration parameters, Poisson - distributed noise, least-squares Gaussian peak fits, Poisson-distributed error of magnitude sqrt(N)	WoS
Improving peak detection by Gaussian mixture modeling of mass spectral signal	10.1109/ICFSP.2017.8097057	2017	The virtual dataset was generated by using virtual mass spectrometer [16] that was created based on the physical principles occurring during MS measurements. The composition of samples used to create artificial spectra was based on a real dataset, as described in [11]. - Five scenarios of virtual experiment were created with different number of peaks: from 100 to 300. Each scenario contains 100 s…	sensitivity index, F1, FDR	Multiple: WOS, SCOPUS, PUBMED
Biological network module-based model for the analysis of differential expression in shotgun proteomics	https://doi.org/10.1021/pr5007203	2014	/Using synthetic data sets, we performed two simulation studies to assess the sensitivity and specificity of the module-based negative binomial generalized linear model. In the first simulation study, we generated count data from the negative binomial distribution. In the second simulation study, we generated synthetic data sets from the yeast data set - scenarios were included in the first simul…	AUC, ROC	Multiple, Wos, PubMed, WoS
A fully joint Bayesian quantitative trait locus mapping of human protein abundance in plasma	https://doi.org/10.1371/journal.pcbi.1007882	2020	The replication of the MS protein levels requires a particular attention; we used our data generator implemented in our freely available R package echoseq to closely reproduce the variance and block correlation structure of the residual protein levels (i.e., the levels before generating associations with the SNPs). The effects between the SNPs and the synthetic proteins were also simulated using …	SNR	Multiple, scopus, PubMed, duplicates removed.
Target-Decoy MineR for determining the biological relevance of variables in noisy datasets	https://doi.org/10.1093/bioinformatics/btab369	2021	The five simulated spectra were summed up to one spectrum. Then we used the R package MALDIquant (Gibb and Strimmer, 2012) to process these spectra. First, we transformed spectra to mass spectrum profiles object using the function createMassSpectrum from the R package MALDIquant. Then, we used the baseline, alignSpectra, detectPeaks, binPeaks with a toler- ance ΒΌ 0.1, filterPeaks with minFrequen…	AUC Sensitivity Specificity	Multiple: Pubmed, Scopus, duplicates removed
Mining the Human Tissue Proteome for Protein Citrullination	https://doi.org/10.1074/mcp.RA118.000696	2018	/To validate potential citrullinated peptides and to distinguish these from otherwise deamidated peptides, a total of 2,248 unique citrullinated (form short list and long list, Fig. S1), and 1,312 deamidated peptides were synthesized in a total of 25 separate pools, minimizing the number of isobaric peptides in each pool - This list of synthetic peptides was built from the following criteria. We …	Manual inspection, pooling	PubMed
Joint pre-processing framework for two-dimensional gel electrophoresis images based on nonlinear filtering, background correction and normalization techniques	https://doi.org/10.1186/s12859-020-03713-0	2020	Synthetic proteins were modelled as two-dimensional Gaussian distributions [16], assuming the media, ΞΌ, and standard deviation, Οƒ, are equal for both dimensions. Size and scattering for a protein are varied through Οƒ. Protein location within a synthetic image was randomly generated using a uniform distribution. The random distribution generated some overlapping spots. Gaussian, Rayleigh and ex…	Gaussian, Rayleigh, Protein Abundance	Multiple: WoS, PubMed, Scopus - duplicates removed
A DIseAse MOdule Detection (DIAMOnD) algorithm derived from a systematic analysis of connectivity patterns of disease proteins in the human interactome	https://doi.org/10.1371/journal.pcbi.1004120	2015	test scenario by constructing synthetic modules of proteins within the Interactome. We analyzed the extent to which DIAMOnD can recover the full module if we remove the disease association from a certain fraction of proteins, thus obtaining a seed cluster that is no longer fully connected. There are many different possibilities to construct a connected set of nodes in a network, generally leading…	Recall, N-1 analysis, precision	Pubmed
Identifying associations among genomic, proteomic and imaging biomarkers via adaptive sparse multi-view canonical correlation analysis	https://doi.org/10.1016/j.media.2021.102003	2021	Simulation study following a procedure reported in Hu et al, 2027 (https://ieeexplore.ieee.org/abstract/document/8100911). 1. Four datasets were created with three matrices, with the same number of subjects (n) and differing number of features p, d, & q. 2. The first three data sets (n = 200, p = 150, d = 200 and q = 150) were generated with the same ground truth, where the first two had differen…	SNR	Multiple: WoS, Scopus, PubMed, duplicates were removed
Recursive model for dose-time responses in pharmacological studies	https://doi.org/10.1186/s12859-019-2831-4	2019	1. Formed a slope coefficient matrix by using the difference between HMS-LINCS proteins expressions at 24 & 48 hours post application of drug AZ-628 as the base. 2. Added random noise to create distinction between subjects - which creates a matrix per subject 3. Also use the 24 hour expression data post AZ-628 application in cell line C32 as baseline covariates and add random noise to create our …	MSPE	PubMed
MOSAIC: a joint modeling methodology for combined circadian and non-circadian analysis of multi-omics data	https://doi.org/10.1093/bioinformatics/btaa877	2021	We generated 12 000 genes for each omics type and condition, in a ratio of 2:1 non-circadian to circadian (8000 linear and exponential, 4000 of ECHO, ECHO linear and their joint models) in order to mimic genome-wide datasets. These datasets were varied in sampling resolution (2, 4, 6 h), replicates (1, 2, 3) and noise (low, medium and high sets). To simulate the higher noise in proteomic data, we…	similarity, AUC, ROC	Multiple: WoS, Scopus, PubMed, GS - duplicates were removed
Aristotle: stratified causal discovery for omics data	https://doi.org/10.1186/s12859-021-04521-w	2022	/ To properly evaluate the performance of Aristotle under different conditions and with known ground truth, we created synthetic datasets. Our goal was to reproduce the biclustering of SNP annotation score [37,39] and gene expression [40] in different ethnic groups and cell types. /features form clusters and the members of those clusters have similar values across all samples. The sizes of featur…	Similarity	Multiple sources: WoS, Scopus, Pubmed, DOAJ - duplicates removed
Denoising large-scale biological data using network filters	https://doi.org/10.1186/s12859-021-04075-x	2021	/ In the first experiment, we generate simple non-modular random graphs using the Chung-Lu (CL) model [41, 43] with n = 100 nodes and a degree distribution that, in expectation, follows a power law distribution Pr(k) β_x0088__x009d_ kβ_x0088_’Ξ± with parameter Ξ± = 3 for k β‰¥ 1. If the generated degree sequence included a node with degree k > 17, a new degree sequence was sampled. This choice en…	MAE	Multiple sources - DOAJ, Pubmed, Scopus, WoS
Locality-sensitive hashing enables efficient and scalable signal classification in high-throughput mass spectrometry raw data	https://doi.org/10.1186/s12859-022-04833-5	2022	The synthetic data sets consist of windows of length of 10m/z, with a binning resolution of 0.1m/z. In each set, two types of data were created: firstly, windows containing no isotopic patterns and noise only. Secondly, windows containing both isotopic patterns and noise. The label of each peak (β€_x009c_signalβ€_x009d_, if it is part of an isotopic pattern, noise_2_x009d_, if it is a noise peak …	Similarity	WoS, Scopus, Pubmed, DOAJ
Phenomics
CINECA synthetic cohort EUROPE UK1 referencing fake samples	https://ega-archive.org/datasets/EGAD00001006673; PMID: 35297548	NA	NA	https://github.com/spiros/tofu	ELIXIR-ML sdata curation
Optimized permutation testing for information theoretic measures of multi-gene interactions	https://doi.org/10.1186/s12859-021-04107-6	2021	1. Count distributions similarity; 2. Distributions of information measures; 3. Statistical testing of distribution equivalence	probability theory and custom method	ELIXIR-ML sdata curation
Plant photosynthesis phenomics data quality control	https://doi.org/10.1093/bioinformatics/btu854	2015	NA	NA	WEB OF SCIENCE
Inter-functional analysis of high-throughput phenotype data by non-parametric clustering and its application to photosynthesis	https://doi.org/10.1093/bioinformatics/btv515	2016	NA	NA	WEB OF SCIENCE
Leveraging biological insight and environmental variation to improve phenotypic prediction: Integrating crop growth models (CGM) with whole genome prediction (WGP)	https://doi.org/10.1016/j.eja.2018.01.007	2018	NA	NA	WEB OF SCIENCE
Latent Space Phenotyping: Automatic Image-Based Phenotyping for Treatment Studies	https://doi.org/10.34133/2020/5801869	2020	NA	NA	WEB OF SCIENCE
Unsupervised Plot-Scale LAI Phenotyping via UAV-Based Imaging, Modelling, and Machine Learning	https://doi.org/10.34133/2022/9768253	2022	NA	NA	WEB OF SCIENCE
GANana: Unsupervised Domain Adaptation for Volumetric Regression of Fruit	https://doi.org/10.34133/2021/9874597	2021	NA	GAN model	WEB OF SCIENCE
A Weakly Supervised Deep Learning Framework for Sorghum Head Detection and Counting	https://doi.org/10.34133/2019/1525874	2019	NA	semitrained CNN model (i.e., trained with limited labeled data)	WEB OF SCIENCE
Estimates of Maize Plant Density from UAV RGB Images Using Faster-RCNN Detection Model: Impact of the Spatial Resolution	https://doi.org/10.34133/2021/9824843	2021	NA	downsampling the native training high-resolution images	WEB OF SCIENCE
Plant photosynthesis phenomics data quality control	https://doi.org/10.1093/bioinformatics/btu854	2015	NA	NA	GOOGLE SCHOLAR
PhenoCurve: capturing dynamic phenotype-environment relationships using phenomics data	https://doi.org/10.1093/bioinformatics/btw673	2017	NA	NA	GOOGLE SCHOLAR
GANana: Unsupervised Domain Adaptation for Volumetric Regression of Fruit	https://doi.org/10.34133/2021/9874597	2021	NA	hand-crafted images + GAN	GOOGLE SCHOLAR
Unsupervised Plot-Scale LAI Phenotyping via UAV-Based Imaging, Modelling, and Machine Learning	https://doi.org/10.34133/2022/9768253	2022	NA	radiative transfer model	GOOGLE SCHOLAR
Self-Supervised Plant Phenotyping by Combining Domain Adaptation with 3D Plant Model Simulations: Application to Wheat Leaf Counting at Seedling Stage	https://doi.org/10.34133/plantphenomics.0041	2023	simulate images with sufficient realism (background, leaf texture, lighting conditions) before applying domain adaption techniques. Spatial resolution (should be better than 0.6 mm per pixel).	Faster-RCNN model with cycle-consistent generative adversarial network adaptation technique (they tested 6 combinations of DL models and domain adaptation techniques in total, which are available https://github.com/YinglunLi/Wheat-leaf-tip-detection).	GOOGLE SCHOLAR
TasselGAN: An Application of the Generative Adversarial Model for Creating Field-Based Maize Tassel Data	https://doi.org/10.34133/2020/8309605	2020	using quantitative and perceptual qualitative experiments	TasselGAN, a variant of a deep convolutional generative adversarial network	GOOGLE SCHOLAR
Ready, Steady, Go AI: A practical tutorial on fundamentals of artificial intelligence and its applications in phenomics image analysis	https://doi.org/10.1016/j.patter.2021.100323	2021	NA	AI and XAI notebooks	GOOGLE SCHOLAR
Latent Space Phenotyping: Automatic Image-Based Phenotyping for Treatment Studies	https://doi.org/10.34133/2020/5801869	2020	NA	NA	GOOGLE SCHOLAR
Transfer Learning from Synthetic Data Applied to Soil–Root Segmentation in X-Ray Tomography Images	https://doi.org/10.3390/jimaging4050065	2018	NA	NA	GOOGLE SCHOLAR
RPA and L-System Based Synthetic Data Generator for Cost-efficient Deep Learning Model Training	https://doi.org/10.1109/ECICE52819.2021.9645719	2021	NA	synthetic data generator based on robotic process automation (RPA) and Lindenmayer systems (L-Systems) named RPASD	GOOGLE SCHOLAR
Estimates of Maize Plant Density from UAV RGB Images Using Faster-RCNN Detection Model: Impact of the Spatial Resolution	https://doi.org/10.34133/2021/9824843	2021	NA	downsampling the native training high-resolution images and applied to the synthetic low-resolution validation images	GOOGLE SCHOLAR
Inter-functional analysis of high-throughput phenotype data by non-parametric clustering and its application to photosynthesis	https://doi.org/10.1093/bioinformatics/btv515	2015	NA	NA	GOOGLE SCHOLAR
Medical Images
Generation of quantification maps and weighted images from synthetic magnetic resonance imaging using deep learning network	10.1088/1361-6560/ac46dd	2022	1. Quantitive evaluation using MSE, MAE, and MAPE , the three matrices were used to measure the error between the predicted value and the reference value 2. Qualitative evaluation, the qualiy of the images were visually assessed by two radiologists in term of overall image quality, SNR, images sharpness and image contast and artifcast, the evaluation wa preformed using fine points likert scale as…	double U-Net convolutional network	PubMed
Generative models: an upcoming innovation in musculoskeletal radiology? A preliminary test in spine imaging	10.1186/s41747-018-0060-7	2018	1. Radiologist evaluation: Two radiologists independently evaluated the synthesized T2-weighted MRI images and the corresponding ground truth T2-weighted MRI images in terms of image quality, anatomical detail, and clinical usefulness. They used a 4-point scale (1 = poor, 2 = fair, 3 = good, 4 = excellent) to rate the images for each evaluation criterion. 2.Quantitative evaluation: The authors us…	Variational Autoencoder (VAE)	PubMed
Edge Preserved Speckle Noise Reduction Using Integrated Fuzzy Filters	10.1155/2014/876434	2014	Peak Signal-to-Noise Ratio (PSNR) Mean Square Error (MSE) Structural Similarity Index (SSIM) These evaluation metrics were used to compare the performance of the proposed method with other state-of-the-art speckle noise reduction methods, as well as with the noise-free images. The authors also performed a visual evaluation of the denoised images by displaying them side by side with the correspond…	no new images generted . Instead, they propose a speckle noise reduction method that can be applied to existing ultrasound images of the carotid artery. The goal is to improve the image quality of the existing images by reducing the speckle noise while preserving the edges in the images.	PubMed
SSIS-Seg: Simulation-Supervised Image Synthesis for Surgical Instrument Segmentation	10.1109/TMI.2022.3178549	2022	In addition to the KID (Kernel Inception Distance), the authors also used the Inception Score (IS), Fréchet Inception Distance (FID), Structural Similarity Index (SSIM), Peak Signal-to-Noise Ratio (PSNR), and visual inspection as evaluation metrics for the generated images.	conditional GAN (cGAN) to synthesize realistic images of surgical instruments.	PubMed
Deep-Learning-Based Contrast Synthesis From MRF Parameter Maps in the Knee Joint	10.1002/jmri.28573	2023	1.Statistical: The differences in the qualitative scores between the target and predicted images were evaluated using Friedman test accompanied with post hoc Wilcoxon signed-rank test. 2.Quantitative Evaluation:	DCNN models having U-NET model architecture	PubMed
Bidirectional Mapping Generative Adversarial Networks for Brain MR to PET Synthesis	10.1109/TMI.2021.3107013	2020	Structural Similarity Index (SSIM): SSIM measures the similarity between the generated PET image and the ground truth PET image. Peak Signal-to-Noise Ratio (PSNR): PSNR measures the difference between the generated PET image and the ground truth PET image. Mean Squared Error (MSE): MSE measures the average squared differences between the pixel values of the generated PET image and the ground trut…	Generator:DenseU-Net Generator Network patch level Dscrimintar: typical CNN architecture Encoder: ResNet architecture	PubMed
A GAN-based image synthesis method for skin lesion classification	10.1016/j.cmpb.2020.105568	2020	Inception Score (IS) Fréchet Inception Distance (FID) as well as a user study involving dermatologists to assess the visual realism and usefulness of the synthetic images.	Generative Adversarial Network (GAN) architecture called "SkinGAN"	PubMed
Semi-supervised mp-MRI data synthesis with StitchLayer and auxiliary distance maximization	10.1016/j.media.2019.101565	2020	FID calculates the Wasserstein-2 distance between the generated pairs and the real pairs in the feature space of an Inception-v3 network	A novel architecture combination of generative models. variant of Generative Adversarial Networks (GANs) called Deep Convolutional GANs (DCGANs) to generate T2-weighted MRI images, and a separate DCGAN to generate apparent diffusion coefficient (ADC) maps.	PubMed
Ultra-low-dose CT image denoising using modified BM3D scheme tailored to data statistics	10.1002/mp.13252.	2019	using peak signal-to-noise ratio (PSNR) and emphysema scoring results as evaluation metrics Peak Signal-to-Noise Ratio (PSNR): This metric measures the quality of the denoised images in terms of the difference between the original and denoised images. The higher the PSNR value, the better the image quality. Emphysema Scoring: emphysema scoring system to quantify the severity of emphysema in the o…	modified version of the Block Matching and 3D filtering (BM3D) algorithm that is tailored to the statistics of CT images for ultra-low-dose CT image denoising	PubMed
On the proper use of structural similarity for the robust evaluation of medical image synthesis models	10.1002/mp.15514.	2022	discusses the limitations of using the Structural Similarity Index (SSIM) for evaluating medical image synthesis models. The authors argue that SSIM, which is a widely used metric for evaluating image quality, may not be suitable for medical images as it does not take into account the specific characteristics of these images, such as their high contrast and heterogeneity. To address these limitat…	Variational Autoencoder (VAE) Generative Adversarial Network (GAN) Adversarial Autoencoder (AAE) Conditional Generative Adversarial Network (cGAN)	PubMed
A Survey on Evaluation Metrics for Synthetic Material Micro-Structure Images from Generative Models	10.48550/arXiv.2211.09727	2022			Google Scholar
DermGAN: Synthetic Generation of Clinical Skin Images with Pathology		2020	evaluate the generated images using both qualitative and quantitative evaluation metrics, including Inception Score (IS), Fréchet Inception Distance (FID), classification accuracy, and visual inspection by expert dermatologists.	modified version of the DCGAN (Deep Convolutional Generative Adversarial Network) architecture.	Google Scholar
Quality Assessment of Synthetic Fluorescence Microscopy Images for Image Segmentation		2019	SSIM, PSNR, and NCC (normalized cross correlation) proposed method signal fidelity measure is a metric used to evaluate the similarity or accuracy between two signals, such as a reference signal and a distorted signal. noise fidelity measure (NFM) as the Sorensen distance between the probability density function (pdf) of the background noise in the real images. Blurring fidelity measure (BFM) as …	GANs: pix2pix, CycleGAN	Google Scholar
An Image Database for Design and Evaluation of Visual Quality Metrics in Synthetic Scenarios		2016			Google Scholar
Unsupervised Reverse Domain Adaptation for Synthetic Medical Images via Adversarial Training	10.1109/TMI.2018.2842767	2017	Normalized root mean square deviation (NRMSD) Pompeiu–Hausdorff distance (HD) Structural Similarly Index (SSIM)	GAN	Google Scholar
Gan Quality Metrics for Evaluating Computed Tomography Image Generators	http://dx.doi.org/10.2139/ssrn.4049605	2022	FID , IS	WGAN with gradient penalty (cWGAN-GP).	Google Scholar
High-Resolution Mammogram Synthesis using Progressive Generative Adversarial Networks	https://doi.org/10.48550/arXiv.1807.03401	2018	Inception Score (IS). Frèchet Inception Distance (FID) ( Multi-scale Structural Similarity Index (MS-SSIM)	GAN	Google Scholar
Generating Synthetic Images for Healthcare with Novel Deep Pix2Pix GAN	https://doi.org/10.3390/electronics11213470	2022	PSNR, SSIM , MSE	CycleGan, Pix2Pix and Deep Pix2Pix.	Google Scholar
Unsupervised Medical Image Segmentation with Adversarial Networks: From Edge Diagrams to Segmentation Maps	https://doi.org/10.48550/arXiv.1911.05140	2019	F1 score, mean intersection over union (mIoU), and pixel-wise classification accuracy (pACC)	pix2pixHD	Google Scholar
Deep learning with cinematic rendering: fine-tuning deep neural networks using photorealistic medical images	10.1088/1361-6560/aada93	2018	Relative Error, Avrager log errror , Root mean seqaure Error	CNN?	Google Scholar
Identifying Obviously Artificial Medical Images Produced by a Generative Adversarial Network	https://doi.org/10.1109/EMBC48229.2022.9871217	2022	Visual Turing Test (VTT), Fréchet Inception Distance (FID),	progressively-grown generative adversarial network (PGGAN)	Google Scholar
Bidirectional Mapping Generative Adversarial Networks for Brain MR to PET Synthesis	https://doi.org/10.1109/TMI.2021.3107013	2020	Structural Similarity Index (SSIM): SSIM measures the similarity between the generated PET image and the ground truth PET image. Peak Signal-to-Noise Ratio (PSNR): PSNR measures the difference between the generated PET image and the ground truth PET image. Mean Squared Error (MSE): MSE measures the average squared differences between the pixel values of the generated PET image and the ground trut…	Generator:DenseU-Net Generator Network patch level Dscrimintar: typical CNN architecture Encoder: ResNet architecture	Google Scholar
Artificial Computed Tomography Images with Progressively Growing Generative Adversarial Network	https://doi.org/10.1109/BMEiCON53485.2021.9745251	2021			Google Scholar
A Domain-specific Perceptual Metric via Contrastive Self-supervised Representation: Applications on Natural and Medical Images	https://doi.org/10.48550/arXiv.2212.01577	2022	PSNR, SSIM	GAN	Google Scholar
Perceived Realism of High-Resolution Generative Adversarial Network–derived Synthetic Mammograms	https://doi.org/10.1148/ryai.2020190181	2020	systematic assessment of distributional alignment for ultra–high-dimensional pixel distributions	GAN	Google Scholar
Conditional generation of medical images via disentangled adversarial inference	https://doi.org/10.1016/j.media.2021.102106	2021	FID and IS		Google Scholar
Fproi-GAN with Fused Regional Features for the Synthesis of High-Quality Paired Medical Images	https://doi.org/10.1155/2021/6678031	2021	PNSR, SSIM , Dice, Hausdorff distance	GAN	Google Scholar
Image Translation by Ad CycleGAN for COVID-19 X-Ray Images: A New Approach for Controllable GAN	https://doi.org/10.3390/s22249628	2022	Mean Squared Error (MSE), Root Mean Squared Error (RMSE), Peak Signal-to-Noise Ratio (PSNR), Universal Image Quality Index (UIQI), and Visual Information Fidelity (VIF).	CycleGAN	Google Scholar
MammoGAN: High-Resolution Synthesis of Realistic Mammograms		2023	plot the first five statistical moments (mean, variance, skewness, kurtosis and hyperskewness) to assess similarity between low-level pixel distributions of real and synthetic images. expert asked to assess 10 randomly-paired images with no time limit.	MammoGAN	Google Scholar
A New Chapter for Medical Image Generation: The Stable Diffusion Method	https://doi.org/10.1109/ICOIN56518.2023.10049010	2023		Diffusion models	Google Scholar
TricycleGAN: Unsupervised Image Synthesis and Segmentation Based on Shape Priors	10.48550/arXiv.2102.02690	2021			Google Scholar
Automatic generation of artificial images of leukocytes and leukemic cells using generative adversarial networks (syntheticcellgan)	10.1016/j.cmpb.2022.107314	2023	-FID -IS -LPIPS	GAN	Scopus
Deep-learning-based generation of synthetic 6-minute MRI from 2-minute MRI for use in head and neck cancer radiotherapy	10.3389/fonc.2022.975902	2022	The mean squared error (MSE), structural similarity index (SSIM), and the peak signal-to-noise ratio (PSNR).		Scopus
Qualitative and Quantitative Performance of Magnetic Resonance Image Compilation (MAGiC) Method: An Exploratory Analysis for Head and Neck Imaging	10.3390/cancers14153624	2022	The quality of generated images were assessed by experienced radiologists, the overall quality was rated between 1 and 5		Scopus
Generation of quantification maps and weighted images from synthetic magnetic resonance imaging using deep learning networ	10.1088/1361-6560/ac46dd	2022	MAE MAPE PSNR SSIM Qualitative evaluation The image quality of weighted images was visually assessed by two radiologists in terms of overall image quality	Modefied unet model	Scopus
Deep-Learning-Based Contrast Synthesis From MRF Parameter Maps in the Knee Joint	10.1002/jmri.28573	2022	SSIM PSNR	DCNN with modefied unet archititure	Scopus
Homogenization of brain MRI from a clinical data warehouse using contrast-enhanced to non-contrast-enhanced image translation with U-Net derived models	10.1117/12.2608565	2022	mean absolute error (MAE), peak signal-to-noise ratio (PNSR) and structural similarity (SSIM)		Scopus
Accelerated Isotropic Multiparametric Imaging by High Spatial Resolution 3D-QALAS with Compressed Sensing: A Phantom, Volunteer, and Patient Stud	10.1097/RLI.0000000000000744	2021	To evaluate the effects of CS on image quality, all patient images were blinded and independently assessed by 2 neuroradiologists (C.A. and S.K.) with 10 and 6 years of experience, respectively. The evaluation was performed with at least 4 weeks of washout period between reading sessions to minimize the recall bias.		Scopus
Semi-supervised mp-MRI data synthesis with StitchLayer and auxiliary distance maximization	10.1016/j.media.2019.101565	2020	IS-ADC IS-T2w FID SCA %	COGAN ,	Scopus
Generative models: an upcoming innovation in musculoskeletal radiology? A preliminary test in spine imaging	10.1186/s41747-018-0060-7	2018	clininc evaluation: A musculoskeletal radiologist with four years of experience evaluated the synthetic images MSE PSNR and SSIM		Scopus
The same modality medical image registration with large deformation and clinical application based on adaptive diffeomorphic multi-resolution demons	10.1186/s12880-018-0267-3	2018	MSE NCC/(A.U.) Structural Similarity/(A.U.)		Scopus
Accuracy of deformable image registration on magnetic resonance images in digital and physical phantoms	10.1002/mp.12406	2017	RMSE	inter-patient and intra-patient variation models	Scopus
Rayleigh-maximum-likelihood bilateral filter for ultrasound image enhancement	10.1186/s12938-017-0336-9	2017	(SNR) peak signal to noise ratio (PSNR) root mean squared error (RMSE)		Scopus
A new perceptual difference model for diagnostically relevant quantitative image quality evaluation: A preliminary study	10.1016/j.mri.2012.09.009	2013			Scopus
Deep neural network-based synthetic image digital fluoroscopy using digitally reconstructed tomography	10.1007/s13246-023-01290-z	2023	peak signal to noise ratio (PSNR) structural similarity index measure (SSIM)	Deep neural network	Scopus
EHRs
Synthetic data generation for tabular health records: A systematic review	10.1016/j.neucom.2022.04.053	2022	Listed in section6.2. Include evalutation metrics used for evaluating similarity, utility and privacy	GANs	Google Scholar
Generation and evaluation of synthetic patient data	10.1186/s12874-020-00977-1	2020	data utility metrics, privacy metrics	probabilistic models, classification based models, GANs	Google Scholar
Generation of synthetic datasets using weighted bayesian association rules in clinical world	10.1007/s41870-022-01081-x	2022	ML performance metrics	weighted bayesian association rule mining	Google Scholar
Synthetic Tabular Data Evaluation in the Health Domain Covering Resemblance, Utility, and Privacy Dimensions	10.1055/s-0042-1760247.	2023	Resemblance utility and privacy metrics	Gaussian multivariate, bayesian networks, GANs etc	Google Scholar
A New XAI-based Evaluation of Generative Adversarial Networks for IMU Data Augmentation	10.1109/HealthCom54947.2022.9982780.	2022	Rule similarity	GANs	Google Scholar
Utility Metrics for Evaluating Synthetic Health Data Generation Methods: Validation Study	10.2196/35734	2022	Maximum mean discrepancy Multivariate Hellinger distance Wasserstein Distance Cluster analysis measure PropensityMSE PredictionMSE	a Bayesian network, a Generative Adversarial Network, and sequential tree synthesis	Google Scholar
Synthetic Data as a Proxy for Real-World Electronic Health Records in the Patient Length of Stay Prediction	10.3390/su151813690	2023	Utility, privacy and		Google Scholar
A Survey of Generative Adversarial Networks for Synthesizing Structured Electronic Health Records	10.1145/3636424	2023	List of utility, privacy and similarity metrics in a table	GANs	Google Scholar
Generating synthetic personal health data using conditional generative adversarial networks combining with differential privacy	10.1016/j.jbi.2023.104404	2023	Utility, privacy and	GANs	Google Scholar
A Multifaceted benchmarking of synthetic electronic health record generation models	10.1038/s41467-022-35295-1	2022	Utility and privacy metrics	medGAN, medBGAN, EMR-WGAN, WGAN, DPGAN	Pubmed
EHR-Safe: generating high-fidelity and privacy-preserving synthetic electronic health records	10.1038/s41746-023-00888-7	2023	Fidelity, utility and privacy metrics	Generative model	Pubmed
Synthetic data generation: State of the art in health care domain	10.1016/j.cosrev.2023.100546	2023	Realism metrics and privacy metrics	Many different since the article reviews tools for synthetic data generation	Scopus
Grouped correlational generative adversarial networks for discrete electronic health records	10.1109/BIBM47256.2019.8983215		Frequencies of top 50 features Feature co-occurences Classification performance metrics	GcGAN, medGAN, ehrGAN	Google Scholar
Time-series Anonymization of Tabular Health Data using Generative Adversarial Network	10.1109/IJCNN54540.2023.10191367	2023	Fidelity, utility and privacy metrics	GAN	Scopus
Patient-centric synthetic data generation, no reason to risk re-identification in biomedical data analysis	10.1038/s41746-023-00771-5	2023	Distance to closest record Nearest neighbor distance ratio Local cloakign metric Hidden rate metric	Avatar Synthpop CT-GAN
Generating high-fidelity synthetic patient data for assessing machine learning healthcare software	10.1038/s41746-020-00353-9	2020	ROC and PR curve Distance metrics k-anonymisation value Clone risk Inliers risk Outliers risk	Bayesian network
The Health Gym: synthetic health-related datasets for the development of reinforcement learning algorithms	10.1038/s41597-022-01784-7	2022	Distribution visualisation Statistical tests to compare similarity of the distributions Correlations Euclidean distance Disclosure risk	GANs
Spot the difference: comparing results of analyses from real patient data and synthetic derivatives	10.1093/jamiaopen/ooaa060	2020	Statistical tests Performance metrics of prediction models	MDclone
